# Supplementary material for: Dietary Supplementation of Microbial Dextran and Inulin Exerts Hypocholesterolemic Effects and Modulates Gut Microbiota in BALB/c Mice Models
Source: Int J Mol Sci. 2023 Mar 10;24(6):5314. doi: 10.3390/ijms24065314 (PMC10049499; doi:10.3390/ijms24065314)
Supplement: Supplementary file 1 [file ijms-24-05314-s001.zip]

Archive with 1 entries (1 files):
- ijms-2192626-supplementary.pdf
